# Supplementary material for: Refeeding Hypophosphatemia Among Critically Ill Surgical Patients: A Prospective Analysis of Incidence, Risk Factors, and Clinical Outcomes
Source: Nutrients. 2026 May 22;18(11):1655. doi: 10.3390/nu18111655 (PMC13258305; doi:10.3390/nu18111655)
Supplement: Supplementary file 1 [file nutrients-18-01655-s001.zip]

Archive with 1 entries (1 files):
- nutrients-4295374-supplementary.pdf
